# Supplementary material for: Targeted and Suspect Fatty Acid Profiling of Royal Jelly by Liquid Chromatography—High Resolution Mass Spectrometry
Source: Biomolecules. 2023 Feb 23;13(3):424. doi: 10.3390/biom13030424 (PMC10046394; doi:10.3390/biom13030424)
Supplement: Supplementary file 1 [file biomolecules-13-00424-s001.zip]

Archive with 1 entries (1 files):
- biomolecules-2228215-supplementary.pdf
